# Supplementary material for: Osteohistological variation in growth marks and osteocyte lacunar density in a theropod dinosaur (Coelurosauria: Ornithomimidae)
Source: BMC Evol Biol. 2014 Nov 25;14:231. doi: 10.1186/s12862-014-0231-y (PMC4269922; doi:10.1186/s12862-014-0231-y)
Supplement: Additional file 1: — Comparative limb lengths of North American ornithomimids. [file 12862_2014_231_MOESM1_ESM.xlsx]

## Sheet: Sheet1
Comparative Limb Lengths of Canadian Ornithomimid Specimens
Taxonomic Identification	Specimen Number	Femur length (mm)	Tibia length (mm)	Mt III (or avg. mts) (mm)
O. edm - type	CMN 8632	310+	455	315
"O. edm"	ROM 851	435	475	310
"O. edm"	CMN 12441	500	552+	-
"D. brev" - type	ROM 797	391	473	288
"D. brev"	CMN 12228	468	578	397+
"D. brev"	ROM 852	432	537	373
"D. brev"	AMNH 5201	378	448	-
DI - "D. brev"	CMN 12068	417	520	389
DI - "D. brev"	CMN 12069	390	518	303
DI - "D. brev"	CMN 12070	-	172*	290*
"O. edm"	TMP 1995.110.1	411	-	-
S. alt - type	CMN 930	430	560	335
"S. alt"	AMNH 5339	480	535	365
"S. alt"	AMNH 5257	513	560	385
* = incomplete element
Femur Length Comparison of Canadian Ornithomimus+Dromiceiomimus specimens
Specimen	Femur Length (mm)	% of Largest
CMN 12441	500	100
CMN 12228	468	93.6
ROM 851	435	87
ROM 852	432	86.4
CMN 12068	417	83.4
TMP 1995.110.1	411	82.2
ROM 797	391	78.2
CMN 12069	390	78
AMNH 5201	378	75.6
CMN 8632	310	62
